# Supplementary material for: Mechanism of Ir(ppy)3 Guest Exciton Formation with the Exciplex-Forming TCTA:TPBI Cohost within a Phosphorescent Organic Light-Emitting Diode Environment
Source: Int J Mol Sci. 2022 May 25;23(11):5940. doi: 10.3390/ijms23115940 (PMC9180450; doi:10.3390/ijms23115940)
Supplement: Supplementary file 1 [file ijms-23-05940-s001.zip]

Archive with 1 entries (1 files):
- ijms-1714824-supplementary.pdf
